# Supplementary material for: Urinary Potassium Excretion, Fibroblast Growth Factor 23, and Incident Hypertension in the General Population-Based PREVEND Cohort
Source: Nutrients. 2021 Dec 17;13(12):4532. doi: 10.3390/nu13124532 (PMC8707837; doi:10.3390/nu13124532)
Supplement: Supplementary file 1 [file nutrients-13-04532-s001.zip]

Archive with 1 entries (1 files):
- nutrients-1515098-supplementary.pdf
